# Supplementary material for: Genome-wide DNA methylation measurements in prostate tissues uncovers novel prostate cancer diagnostic biomarkers and transcription factor binding patterns
Source: BMC Cancer. 2017 Apr 17;17:273. doi: 10.1186/s12885-017-3252-2 (PMC5392915; doi:10.1186/s12885-017-3252-2)
Supplement: Supplementary file 1 — Gene Set Enrichment Analysis. Top 10 enriched pathways from 1589 genes with high methylation in cancer tissue. (XLSX 9 kb) [file 12885_2017_3252_MOESM1_ESM.xlsx]

## Sheet: Sheet1
Supplemental Table 1 = Gene Set Enrichment Analysis. Top 10 enriched pathways from 1,589 genes with high methylation in tumor tissue.
Gene Set Name	# Genes in Gene Set (K)	Description	# Genes in Overlap (k)	k/K	p-value	FDR q-value
KEGG_FOCAL_ADHESION	201	Focal adhesion	35	0.1741	1.31e-15	5.96e-13
KEGG_PATHWAYS_IN_CANCER	328	Pathways in cancer	45	0.1372	1.39e-15	5.96e-13
KEGG_WNT_SIGNALING_PATHWAY	151	Wnt signaling pathway	30	0.1987	3.49e-15	7.93e-13
REACTOME_GLYCOSAMINOGLYCAN_METABOLISM	111	Genes involved in Glycosaminoglycan metabolism	26	0.2342	3.69e-15	7.93e-13
REACTOME_HEPARAN_SULFATE_HEPARIN_HS_GAG_METABOLISM	52	Genes involved in Heparan sulfate/heparin (HS-GAG) metabolism	18	0.3462	3.73e-14	6.41e-12
REACTOME_DEVELOPMENTAL_BIOLOGY	396	Genes involved in Developmental Biology	47	0.1187	8.34e-14	1.2e-11
KEGG_AXON_GUIDANCE	129	Axon guidance	26	0.2016	1.66e-13	2.04e-11
REACTOME_CHONDROITIN_SULFATE_DERMATAN_SULFATE_METABOLISM	49	Genes involved in Chondroitin sulfate/dermatan sulfate metabolism	16	0.3265	2.76e-12	2.97e-10
REACTOME_A_TETRASACCHARIDE_LINKER_SEQUENCE_IS_REQUIRED_FOR_GAG_SYNTHESIS	25	Genes involved in A tetrasaccharide linker sequence is required for GAG synthesis	12	0.48	6.67e-12	6.38e-10
REACTOME_HS_GAG_BIOSYNTHESIS	31	Genes involved in HS-GAG biosynthesis	13	0.4194	7.51e-12	6.46e-10
