# Supplementary material for: Genome-wide DNA methylation measurements in prostate tissues uncovers novel prostate cancer diagnostic biomarkers and transcription factor binding patterns
Source: BMC Cancer. 2017 Apr 17;17:273. doi: 10.1186/s12885-017-3252-2 (PMC5392915; doi:10.1186/s12885-017-3252-2)
Supplement: Supplementary file 2 — Gene Set Enrichment Analysis. Top 10 enriched pathways from 621 genes with low methylation in cancer. (XLSX 9 kb) [file 12885_2017_3252_MOESM2_ESM.xlsx]

## Sheet: Sheet1
Supplemental Table 2 = Gene Set Enrichment Analysis. Top 10 enriched pathways from 621 genes with low methylation in tumor.
Gene Set Name	# Genes in Gene Set (K)	Description	# Genes in Overlap (k)	k/K	p-value	FDR q-value
KEGG_OLFACTORY_TRANSDUCTION	389	Olfactory transduction	33	0.0848	1.81e-17	1.55e-14
REACTOME_OLFACTORY_SIGNALING_PATHWAY	328	Genes involved in Olfactory Signaling Pathway	30	0.0915	6.83e-17	2.08e-14
REACTOME_SIGNALING_BY_GPCR	920	Genes involved in Signaling by GPCR	49	0.0533	7.24e-17	2.08e-14
REACTOME_GPCR_DOWNSTREAM_SIGNALING	805	Genes involved in GPCR downstream signaling	42	0.0522	2.56e-14	5.5e-12
REACTOME_METABOLISM_OF_CARBOHYDRATES	247	Genes involved in Metabolism of carbohydrates	13	0.0526	2.15e-05	0.00333
REACTOME_APOPTOSIS	148	Genes involved in Apoptosis	10	0.0676	2.32e-05	0.00333
REACTOME_IMMUNE_SYSTEM	933	Genes involved in Immune System	28	0.03	3.68e-05	0.00452
REACTOME_NGF_SIGNALLING_VIA_TRKA_FROM_THE_PLASMA_MEMBRANE	137	Genes involved in NGF signalling via TRKA from the plasma membrane	9	0.0657	7.36e-05	0.00791
REACTOME_SIGNALLING_BY_NGF	217	Genes involved in Signalling by NGF	11	0.0507	0.000127	0.0104
REACTOME_HEMOSTASIS	466	Genes involved in Hemostasis	17	0.0365	0.000132	0.0104
