# Supplementary material for: Genome-wide DNA methylation measurements in prostate tissues uncovers novel prostate cancer diagnostic biomarkers and transcription factor binding patterns
Source: BMC Cancer. 2017 Apr 17;17:273. doi: 10.1186/s12885-017-3252-2 (PMC5392915; doi:10.1186/s12885-017-3252-2)
Supplement: Supplementary file 3 — ENCODE and EZH2 transcription factor overlay significantly associated with regions of differential methylation in cancer tissue. A) Transcription factors enriched in the top 10,000 most significant CpGs found in gene regulatory regions with higher methylation levels in the tumor tissues. B) TCGA validation of transcription factors enriched in the top 10,000 most significant CpGs found within gene regulatory regions with higher methylation levels in the tumor tissues. C) Analysis of significant methylation sites overlaid with EZH2 binding data from an androgen-dependent (LNCaP) and an androgen-independent (LNCaP-abl) prostate cancer cell line. D) Transcription factors enriched in the top 10,000 most significant CpGs within gene regulatory regions with higher methylation in the benign-adjacent tissue. E) TCGA validation of transcription factors enriched in the top 10,000 most significant CpGs found within gene regulatory regions with higher methylation in the benign-adjacent tissue. (XLSX 45 kb) [file 12885_2017_3252_MOESM3_ESM.xlsx]

## Sheet: Sheet1
Supplemental Table 3 - ENCODE and EZH2 transcription factor overlay significantly associated with regions of differential methylation in tumor tissue.
A. Transcription factors enriched in top 10,000 most significant CpGs found within regulatory regions with higher methylation in the tumor tissues.
TF name	Sig. Sites	Background Sites	Enrichment pvalue (fisher's exact test)	Bonferonni Adj. pvalue	Odds Ratio	Odds Ratio 95% Conf. Int.
EZH2	917	51610	4.69e-174	7.54e-172	3.4	3.14-3.68
SUZ12	216	11563	2.01e-40	3.24e-38	2.84	2.46-3.27
CTBP2	215	17684	3.74e-17	6.02e-15	1.85	1.61-2.13
POLR2A	1389	177562	2.3e-16	3.71e-14	1.19	1.12-1.27
GATA2	187	21507	9.5e-05	0.0152945	1.32	1.137-1.54
FOSL1	55	5216	0.000637176	0.102585	1.61	1.21-2.10
EBF1	169	21629	0.013002	1	1.19	1.10-1.39
IKZF1	27	2703	0.0242714	1	1.52	1.00-2.22
B. TCGA validation of transcription factors enriched in top 10,000 most significant CpGs found within regulatory regions with higher methylation in the tumor tissues.
TF name	Sig. Sites	Background Sites	Enrichment pvalue	Bonferonni Adj. pvalue	Odds Ratio	Odds Ratio 95% Conf. Int.
EZH2	755	51610	4.03e-122	6.48e-120	2.48	2.29-2.69
SUZ12	174	11563	1.5e-27	2.41e-25	2.55	2.17-2.98
CTBP2	186	17684	1.27e-13	2.05e-11	2.74	2.42-3.1
POLR2A	1224	177562	5.9e-12	9.5e-10	1.17	1.09-1.25
GATA2	171	21507	7.81e-05	0.0125771	1.35	1.15-1.57
FOSL1	53	5216	0.000161597	0.0260171	1.72	1.29-2.26
C. Significant Methylation Sites Overlaid with EZH2 ChIP data from LNCap and LNCaP-abl cell lines
LNCaP (Androgen-dependent)
TF name	Sig. Sites	Background Sites	Enrichment pvalue	Odds Ratio	Odds Ratio 95% Conf. Int.
EZH2	388	719	0.014413	1.15	1.01-1.30
LNCaP-abl (Androgen-independent)
TF name	Sig. Sites	Background Sites	Enrichment pvalue	Odds Ratio	Odds Ratio 95% Conf. Int.
EZH2	766	1383	0.000131566	1.18	1.08-1.29
D. Transcription factors enriched in top 10,000 most significant CpGs found within regulatory regions with higher methylation in the benign-adjacent tissues
TF name	Sig. Sites	Background Sites	Enrichment pvalue	Bonferonni Adj. pvalue	Odds Ratio	Odds Ratio 95% Conf. Int.
FOXA2	27	8908	0.0016393	0.263928	1.92	1.25-2.81
SETDB1	30	12924	0.0317954	1	1.46	0.98-2.1
E. TCGA validation of transcription factors enriched in top 10,000 most significant CpGs found within regulatory regions with higher methylation in the benign-adjacent tissues
TF name	Sig. Sites	Background Sites	Enrichment pvalue	Bonferonni Adj. pvalue	Odds Ratio	Odds Ratio 95% Conf. Int.
FOXA2	20	8908	0.311382	1	1.14	0.69-1.77
SETDB1	27	12924	0.409133	1	1.06	0.69-1.55
