# Supplementary material for: Genome-wide DNA methylation measurements in prostate tissues uncovers novel prostate cancer diagnostic biomarkers and transcription factor binding patterns
Source: BMC Cancer. 2017 Apr 17;17:273. doi: 10.1186/s12885-017-3252-2 (PMC5392915; doi:10.1186/s12885-017-3252-2)
Supplement: Supplementary file 4 — Coefficients, standard errors and performance statistics for the top diagnostic model and top hypermethylated CpG model. (XLSX 46 kb) [file 12885_2017_3252_MOESM4_ESM.xlsx]

## Sheet: Sheet1
Supplemental Table 4 - Logistic Regression table for Diagnostic Models
Top Diagnostic Model						Hypermethylated Model
AUC:	0.974868					AUC:	0.974737
Coefficients:						Coefficients:
(Intercept) cg00054525 cg16794576 cg24581650						(Intercept) cg15338327 cg00054525 cg14781281
6.524 -17.037 24.183 -13.825						-6.589 63.090 14.228 -37.700
Standard Error:						Standard Error:
(Intercept) cg00054525 cg16794576 cg24581650						(Intercept) cg00054525 cg16794576 cg24581650
4.584 12.382 8.042 5.778						1.256 18.947 12.704 16.449
Degrees of Freedom: 134 Total (i.e. Null); 131 Residual						Degrees of Freedom: 133 Total (i.e. Null); 130 Residual
(1 observation deleted due to missingness)						(2 observations deleted due to missingness)
	Average Beta Tumor	Average Beta Benign-adjacent				Average Beta Tumor	Average Beta Benign-adjacent
cg00054525	0.318214	0.104241			cg15338327	0.328719	0.11031
cg16794576	0.361701	0.0982441			cg00054525	0.318214	0.104241
cg24581650	0.420941	0.721927			cg14781281	0.374259	0.135341
	TCGA Prostate Cancer		TCGA Breast Cancer		TCGA Lung Cancer		TCGA Pancreatic Cancer
	Sensitivity		Sensitivity		Sensitivity		Sensitivity
	0.845		0.162281		0.0622222		0.0153846
	Specificity		Specificity		Specificity		Specificity
	0.917		1		1		1
	AUC		AUC		AUC		AUC
	0.92		0.604174		0.541181		0.68547
