# Supplementary material for: Genome-wide DNA methylation measurements in prostate tissues uncovers novel prostate cancer diagnostic biomarkers and transcription factor binding patterns
Source: BMC Cancer. 2017 Apr 17;17:273. doi: 10.1186/s12885-017-3252-2 (PMC5392915; doi:10.1186/s12885-017-3252-2)
Supplement: Supplementary file 10 — DESeq2 results for gene expression differences between prostate cancer tissue and benign-adjacent tissue for select transcripts with methylation differences that drive GSEA enrichments. A) DESeq2 results for gene expression of glycosaminoglycan metabolism genes with higher methylation in prostate cancer tissue. B) DESeq2 results for gene expression of odorant receptor genes with reduced methylation in prostate cancer tissue. (XLSX 51 kb) [file 12885_2017_3252_MOESM10_ESM.xlsx]

## Sheet: Sheet1
Supplemental Table 5 = DESeq2 results for gene expression differences between prostate cancer tissue and benign-adjacent tissue for select transcripts with methylation differences that drive GSEA enrichments.
*higher expression in benign-adjacent tissue is indicated by a negative log2FoldChange and higher expression in the prostate cancer tissue is indicated by a positive log2FoldChange
A. DESeq2 results for gene expression of glycosaminoglycan metabolism genes with higher methylation in prostate cancer tissue.
Gene	baseMean	log2FoldChange	pvalue	padj
EXT1	2079.05	-0.564285	3.13e-10	2.07e-08
CHST3	2551.12	-0.896381	1.02e-09	5.45e-08
B3GAT1	5541.37	1.48364	1.57e-09	7.71e-08
DSE	1113.95	-0.398437	1.67e-07	3.82e-06
SDC2	4802.38	-0.592303	6.86e-07	1.24e-05
HS3ST4	234.908	1.08227	4.14e-06	5.54e-05
SDC4	5699.94	-0.492581	9.22e-06	0.000107677
SDC1	5745.68	-0.821313	1.34e-05	0.000147084
UST	891.924	-0.613178	4.22e-05	0.000387017
AGRN	40695.7	0.768449	4.56e-05	0.000412869
CSPG4	8831.63	-0.711948	0.000590934	0.00349422
SDC3	12251.5	-0.438694	0.00101731	0.00550069
GXYLT2	362.558	-0.402229	0.0014164	0.00725092
HYAL2	3098.63	0.243947	0.0015393	0.00776372
HSPG2	113984	-0.600274	0.00239688	0.0111573
BCAN	56.5226	-0.610397	0.00983685	0.0343528
B3GNT7	309.57	-0.316661	0.0416107	0.102142
GPC1	14459.9	-0.259197	0.0425502	0.10382
HS3ST2	199.588	-0.425735	0.0528724	0.121929
NDST1	10133.8	0.150861	0.096831	0.189217
HPSE2	560.366	-0.376666	0.207313	0.329031
ST3GAL2	2050.97	-0.0972541	0.478837	0.60116
HS3ST1	641.276	0.148576	0.488936	0.610277
B4GALT1	7048.4	-0.022538	0.844911	0.883308
GPC4	NA	NA	NA	NA
CHST7	NA	NA	NA	NA
B. DESeq2 results for gene expression of odorant receptor genes with reduced methylation in prostate cancer tissue.
Gene	baseMean	log2FoldChange	pvalue	padj
OR6X1	0.772712	4.90218	0.0025113	0.0115855
OR10G8	1.82685	5.02799	0.00252421	0.0116312
OR8B3	3.45243	3.68693	0.00636152	0.0244983
OR6K3	2.20826	3.64885	0.0125791	0.0415106
OR10Z1	1.27624	3.92967	0.012599	0.0415587
OR6B2	1.53781	2.25241	0.0135337	0.0439335
OR10J1	0.826639	4.43173	0.0217581	0.063273
OR6N1	1.43521	3.62793	0.027983	0.0764456
OR6M1	2.68628	2.25988	0.0314651	0.0831651
OR10X1	0.941236	4.04608	0.0322506	0.0846056
OR6Y1	2.43454	3.28743	0.0375444	0.0947732
OR52N2	2.65482	1.57576	0.0420539	0.102967
OR8A1	2.04477	1.89651	0.0476427	0.112775
OR10S1	1.10585	3.21377	0.0527546	0.121742
OR10G9	1.91267	2.6551	0.0535059	0.123096
OR8D2	1.51669	2.79833	0.0576228	0.129841
OR10J3	2.24575	2.19974	0.0665054	0.144056
CALM2	15049.6	-0.125503	0.0698258	0.149312
OR51B2	2.45683	1.1519	0.0754266	0.157865
OR56A3	1.51081	2.12552	0.103251	0.198391
OR10AG1	0.967759	2.24215	0.112438	0.210801
OR8D4	1.59469	1.42056	0.126811	0.22954
OR52L1	1.3692	1.40518	0.136516	0.242078
CALML6	258.063	-0.325681	0.140636	0.247439
OR10G4	1.38184	1.57141	0.14622	0.254725
OR5P3	7.60969	-0.54707	0.15279	0.26332
OR52E4	1.5992	1.58092	0.181822	0.298841
OR8J3	1.26506	2.37647	0.189552	0.307977
OR5H6	2.24935	0.973527	0.205782	0.327306
OR10T2	1.0204	2.05946	0.239281	0.364892
OR10A3	2.29945	0.492438	0.489977	0.611185
OR51I1	2.94038	-0.0400124	0.848102	0.885427
OR8G2	NA	NA	NA	NA
OR56A5	NA	NA	NA	NA
